# Supplementary material for: Analysis of Telomere Maintenance Related Genes Reveals NOP10 as a New Metastatic-Risk Marker in Pheochromocytoma/Paraganglioma
Source: Cancers (Basel). 2021 Sep 23;13(19):4758. doi: 10.3390/cancers13194758 (PMC8507560; doi:10.3390/cancers13194758)
Supplement: Supplementary file 1 [file cancers-13-04758-s001.zip]

Archive with 1 entries (1 files):
- cancers-1375820-Suplementarias 21.09.2021.pdf
